# Supplementary material for: Causal Relationship Between Cerebrospinal Fluid Metabolites and Intervertebral Disc Disease: A Bidirectional Mendelian Randomization Study
Source: Diagnostics (Basel). 2025 Jun 16;15(12):1526. doi: 10.3390/diagnostics15121526 (PMC12191516; doi:10.3390/diagnostics15121526)
Supplement: Supplementary file 1 [file diagnostics-15-01526-s001.zip]

Archive with 6 entries (6 files):
- Supplementary Fig. S6.tiff
- Supplementary Fig. S1.tiff
- Supplementary Fig. S2.tiff
- Supplementary Fig. S3.tiff
- Supplementary Fig. S4.tiff
- Supplementary Fig. S5.tiff
